# Supplementary material for: The Effective Fragment Molecular Orbital Method for Fragments Connected by Covalent Bonds
Source: PLoS One. 2012 Jul 23;7(7):e41117. doi: 10.1371/journal.pone.0041117 (PMC3402534; doi:10.1371/journal.pone.0041117)
Supplement: Table S1 — Energy Error of EFMO and FMO2/AFO compared to ab initio calculations on proteins and protein-like structures for different values of using one residue per fragment. In all calculations, the screening parameter was kept fixed at a value of . (TEX) [file pone.0041117.s008.tex]

\begin{table}[ht]
\caption{Energy Error of EFMO and FMO2/AFO compared to \emph{ab initio} calculations on proteins and protein-like structures for different values of $R_\mathrm{resdim} = R_\mathrm{cor}$ using one residue per fragment. In all calculations, the screening parameter $\alpha$ was kept fixed at a value of $\alpha=0.1$}
\label{tbl:efmoproteindeviatoins1res}
\begin{tabular}{crrrrrr|rr}
\hline
 & \multicolumn{6}{c}{EFMO} & \multicolumn{2}{c}{FMO2/AFO} \\
\hline
 & \multicolumn{2}{c}{$R_\mathrm{resdim}= 1.0$}  & \multicolumn{2}{c}{$R_\mathrm{resdim} = 1.5$} & \multicolumn{2}{c}{$R_\mathrm{resdim} = 2.0 $} & \multicolumn{2}{c}{$R_\mathrm{resdim} = 2.0$} \\ \hline
 & RHF & MP2 & RHF & MP2 & RHF & MP2 & RHF & MP2 \\
\hline
$\alpha$-(ALA)$_{10}$ & -9.82 & -4.65 & -9.59 & -5.44 & -9.59 & -5.44 & 0.44 & 6.52 \\
$\beta$-(ALA)$_{10}$ & 11.60 & 19.66 & 12.59 & 16.11 & 12.59 & 16.11 & -0.03 & 2.69 \\
$\alpha$-(ALA)$_{20}$ & -20.71 & -16.49 & -20.17 & -14.30 & -20.17 & -14.30 & -0.18 & 13.49 \\
$\beta$-(ALA)$_{20}$ & 26.58 & 44.85 & 28.78 & 36.81 & 28.78 & 36.81 & 0.05 & 6.40 \\
$\alpha$-(ALA)$_{40}$ & -40.60 & -39.91 & -39.46 & -31.79 & -39.46 & -31.79 & -1.53 & 26.99 \\
$\beta$-(ALA)$_{40}$ & 56.53 & 95.24 & 61.15 & 78.22 & 61.15 & 78.22 & 0.15 & 13.77 \\
Chignolin & 8.06 & 28.93 & 5.71 & 14.04 & 5.68 & 12.92 & 2.26 & 8.04 \\
Trp-cage & -9.58 & 44.36 & 4.11 & 17.34 & 3.90 & 16.38 & 10.34 & 26.58 \\
Crambine$^a$ & 4.00 & 124.98 & 12.86 & 42.81 & 12.85 & 40.60 & 12.78 & 53.90 \\
\hline
\multicolumn{9}{l}{$^a$based on an FMO3-MP2/6-31G(d) calculation.}\\
\end{tabular}
\end{table}
