# Supplementary material for: The Effective Fragment Molecular Orbital Method for Fragments Connected by Covalent Bonds
Source: PLoS One. 2012 Jul 23;7(7):e41117. doi: 10.1371/journal.pone.0041117 (PMC3402534; doi:10.1371/journal.pone.0041117)
Supplement: Table S2 — Calculated mean average deviation and average deviation for conformers of the peptides P1, P2 and P3 using two residues per fragment, the 6-31G(d) basis set and different values of the screening parameter . For reference, FMO2/HOP and FMO2/AFO was included. All units in kcal/mol. (TEX) [file pone.0041117.s009.tex]

\begin{table}[ht]
\caption{Calculated mean average deviation $\Delta E_\mathrm{MAD}$ and average deviation $\Delta E_\mathrm{avg}$ for conformers of the peptides P1, P2 and P3 using two residues per fragment, the 6-31G(d) basis set and different values of the screening parameter $\alpha$. For reference, FMO2/HOP and FMO2/AFO was included. All units in kcal/mol}
\label{tbl:efmovsalpha2res}
\begin{tabular}{lrrrrrr} \hline
 & \multicolumn{2}{c}{P1} & \multicolumn{2}{c}{P2} & \multicolumn{2}{c}{P3} \\
\hline
$\Delta E_\mathrm{MAD}$ &    RHF &    MP2 &    RHF &    MP2 &    RHF &    MP2 \\
\hline
            FMO2/HOP &   0.82 &   1.01 &    1.59 &    1.73 &   1.87 &   2.00 \\
            FMO2/AFO &   0.94 &   1.45 &    1.80 &    2.24 &   1.97 &   2.32 \\
  EFMO($\alpha=0.1$) &   2.02 &   2.33 &    6.28 &    7.28 &   5.94 &   7.10 \\
  EFMO($\alpha=0.2$) &   2.13 &   2.36 &    5.76 &    6.56 &   5.95 &   7.03 \\
  EFMO($\alpha=0.3$) &   2.99 &   2.88 &    5.65 &    6.03 &   5.35 &   6.43 \\
  EFMO($\alpha=0.4$) &   4.20 &   4.08 &    6.71 &    6.54 &   5.30 &   5.64 \\
  EFMO($\alpha=0.5$) &   5.27 &   5.14 &    8.41 &    7.92 &   8.04 &   7.08 \\
  EFMO($\alpha=0.6$) &   5.86 &   5.69 &   10.32 &    9.58 &  11.81 &  10.87 \\
\hline
$\Delta E_\mathrm{avg} $ &    RHF &    MP2 &    RHF &    MP2 &    RHF &    MP2 \\
\hline
            FMO2/HOP &   0.71 &   0.96 &    1.02 &    1.32 &   0.79 &   1.29 \\
            FMO2/AFO &   0.90 &   1.45 &    1.28 &    1.91 &   1.06 &   1.92 \\
  EFMO($\alpha=0.1$) &   1.28 &   1.15 &    2.37 &    2.10 &   0.07 &   0.35 \\
  EFMO($\alpha=0.2$) &   2.00 &   1.87 &    3.88 &    3.61 &   2.14 &   2.42 \\
  EFMO($\alpha=0.3$) &   2.98 &   2.85 &    4.88 &    4.61 &   2.72 &   3.00 \\
  EFMO($\alpha=0.4$) &   4.20 &   4.07 &    6.07 &    5.80 &   2.56 &   2.84 \\
  EFMO($\alpha=0.5$) &   5.18 &   5.05 &    7.21 &    6.94 &   1.68 &   1.95 \\
  EFMO($\alpha=0.6$) &   5.37 &   5.24 &    7.86 &    7.58 &  -0.08 &   0.20 \\
\hline
\end{tabular}
\end{table}
