# Supplementary material for: The Effective Fragment Molecular Orbital Method for Fragments Connected by Covalent Bonds
Source: PLoS One. 2012 Jul 23;7(7):e41117. doi: 10.1371/journal.pone.0041117 (PMC3402534; doi:10.1371/journal.pone.0041117)
Supplement: Table S3 — Energy Error of EFMO compared to ab initio calculations on proteins and protein-like structures for different values of using two residue per fragment. In all calculations, the screening parameter was kept fixed at a value of . (TEX) [file pone.0041117.s010.tex]

\begin{table}[ht]
\caption{Energy Error of EFMO compared to \emph{ab initio} calculations on proteins and protein-like structures for different values of $R_\mathrm{resdim} = R_\mathrm{cor}$ using two residue per fragment. In all calculations, the screening parameter $\alpha$ was kept fixed at a value of $\alpha=0.1$}
\label{tbl:efmoproteindeviatoins2res}
\begin{tabular}{crrrrrr|rr}
\hline
 & \multicolumn{6}{c}{EFMO} & \multicolumn{2}{c}{FMO2/AFO} \\
\hline
 & \multicolumn{2}{c}{$R_\mathrm{resdim}= 1.0$}  & \multicolumn{2}{c}{$R_\mathrm{resdim} = 1.5$} & \multicolumn{2}{c}{$R_\mathrm{resdim} = 2.0 $} & \multicolumn{2}{c}{$R_\mathrm{resdim} = 2.0$} \\ \hline
 & RHF & MP2 & RHF & MP2 & RHF & MP2 & RHF & MP2 \\
\hline
$\alpha$-(ALA)$_{10}$ & -2.94 & 0.32 & -2.94 & -0.32 & -2.94 & 0.32 & -0.77 & -0.08 \\
$\beta$-(ALA)$_{10}$ & 0.60 & 0.89 & 0.60 & 0.89 & 0.60 & 0.89 & 0.08 & 0.25 \\
$\alpha$-(ALA)$_{20}$ & -2.75 & -9.66 & -2.75 & -9.66 & -2.75 & -9.66 & -2.30 & -0.53 \\
$\beta$-(ALA)$_{20}$ & 1.74 & 2.78 & 1.74 & 2.78 & 1.74 & 2.78 & 0.22 & 0.71 \\
$\alpha$-(ALA)$_{40}$ & 0.18 & -18.94 & 0.18 & -18.94 & 0.18 & -18.94 & -5.47 & -1.62 \\
$\beta$-(ALA)$_{40}$ & 4.05 & 6.46 & 4.05 & 6.46 & 4.05 & 6.46 & 0.51 & 1.62\\
Chignolin & 1.57 & 4.84 & 1.79 & 1.48 & 1.79 & 1.48 & 0.37 & 1.38\\
Trp-cage & -7.82 & 7.73 & -2.68 & -4.23 & -2.83 & -4.27 & 1.74 & 6.35 \\
Crambine$^a$ & 8.44 & 56.02 & 15.63 & 27.89 & 15.66 & 26.23 & 3.45 & 25.59 \\
\hline
\multicolumn{9}{l}{$^a$based on an FMO3-MP2/6-31G(d) calculation.}\\
\end{tabular}
\end{table}
