# Supplementary material for: The Effective Fragment Molecular Orbital Method for Fragments Connected by Covalent Bonds
Source: PLoS One. 2012 Jul 23;7(7):e41117. doi: 10.1371/journal.pone.0041117 (PMC3402534; doi:10.1371/journal.pone.0041117)
Supplement: Text S1 — Detailed description of the percentage based distribution of the gradient between two nearby atoms. (TEX) [file pone.0041117.s011.tex]

To improve the quality of the EFMO gradient, specifically from induced dipoles which are located in LMO-centroids, we implemented a percentage based distribution of the gradient between the two nearest atoms to the induced dipole instead of the current (transfer all to the nearest only). This is only in effect if the induced dipole is situated between two atoms, and not only near one (such as the case for a lone-pair on Oxygen for example).

Figure \ref{fig:S7_gradient} shows the details. Here, $\vec{R}$ is the vector connecting the two atoms of interest, $\vec{R}_{\mu^{ind}}$ shows the location of the induced dipole $\vec{\mu}_{ind}$. Note that it is not nescessarily situated on the bond midpoint. The distribution of the gradient is based on a projection of the vectors from either atom to the induced dipole ($\vec{R}_1$ or $\vec{R}_2$) onto the vector $\vec{R}$, obtaining new vectors $\vec{R}_{1p}$ or $\vec{R}_{2p}$

From this, a single percentage of bondlength is obtained and the "amount" of gradient on atom C$_1$ is
\begin{equation}
\frac{\partial E^{ind}}{\partial \mathrm{C}_1} = \left(1-\frac{|\vec{R}_{1p}|}{|\vec{R}|}\right)\frac{\partial E^{ind}}{\partial \vec{R}_{LMO}}.
\end{equation}
